# Supplementary material for: Long-Term Exposure to Decabromodiphenyl Ether Promotes the Proliferation and Tumourigenesis of Papillary Thyroid Carcinoma by Inhibiting TRß
Source: Cancers (Basel). 2022 Jun 2;14(11):2772. doi: 10.3390/cancers14112772 (PMC9179891; doi:10.3390/cancers14112772)
Supplement: Supplementary file 1 [file cancers-14-02772-s001.zip]

Archive with 1 entries (1 files):
- cancers-1708163-supplementary.pdf
